# Supplementary material for: Hoplatessara luxuriosa (Silvestri, 1895) (Diplopoda, Polydesmida, Paradoxosomatidae) is native to Australia, not New Guinea
Source: Zookeys. 2013 Sep 5;(329):1–8. doi: 10.3897/zookeys.329.5976 (PMC3800823; doi:10.3897/zookeys.329.5976)
Supplement: XML Treatment for Hoplatessara luxuriosa [file zookeys.329.5976-treatment1.xml]

<!DOCTYPE tp:taxon-treatment
  PUBLIC "-//TaxonX//DTD Taxonomic Treatment Publishing DTD v0 20100105//EN" "tax-treatment-NSO.dtd">
<tp:taxon-treatment xmlns:tp="http://www.plazi.org/taxpub"><tp:treatment-meta><mixed-citation publication-type="journal"><person-group><name><surname>Mesibov</surname><given-names>Robert</given-names></name><name><surname>Car</surname><given-names>Catherine A.</given-names></name></person-group><article-title><italic>Hoplatessara luxuriosa</italic> (Silvestri, 1895) (Diplopoda, Polydesmida, Paradoxosomatidae) is native to Australia, not New Guinea</article-title><source>Zookeys</source><day>5</day><month>9</month><year>2013</year><volume>2013</volume><issue>329</issue><fpage>1</fpage><lpage>8</lpage><pub-id pub-id-type="doi">10.3897/zookeys.329.5976</pub-id></mixed-citation></tp:treatment-meta><tp:nomenclature><tp:taxon-name>
                            <tp:taxon-name-part taxon-name-part-type="genus">Hoplatessara</tp:taxon-name-part>
                            <tp:taxon-name-part taxon-name-part-type="species">luxuriosa</tp:taxon-name-part>
                            <object-id xmlns:xlink="http://www.w3.org/1999/xlink" xlink:type="simple">http://species-id.net/wiki/Hoplatessara_luxuriosa</object-id>
                        </tp:taxon-name><tp:taxon-authority>(Silvestri, 1895)</tp:taxon-authority><xref ref-type="fig" rid="F1">Figs 1</xref><xref ref-type="fig" rid="F2">–3</xref><xref ref-type="fig" rid="F3">, 5–8</xref><tp:nomenclature-citation-list><tp:nomenclature-citation><tp:taxon-name>Strongylosoma luxuriosum</tp:taxon-name><comment><xref ref-type="bibr" rid="B16">Silvestri 1895</xref>: 643.</comment></tp:nomenclature-citation><tp:nomenclature-citation><tp:taxon-name>Strongylosoma luxuriosum</tp:taxon-name><comment><xref ref-type="bibr" rid="B1">Attems 1898</xref>: 318.</comment></tp:nomenclature-citation><tp:nomenclature-citation><tp:taxon-name>Strongylosoma luxuriosum</tp:taxon-name><comment><xref ref-type="bibr" rid="B2">Attems 1914</xref>: 221.</comment></tp:nomenclature-citation><tp:nomenclature-citation><tp:taxon-name>Strongylosoma</tp:taxon-name><comment> (?) <italic>luxuriosum</italic><xref ref-type="bibr" rid="B3">Attems 1915</xref>: 22.</comment></tp:nomenclature-citation><tp:nomenclature-citation><tp:taxon-name>Strongylosoma luxuriosum</tp:taxon-name><comment><xref ref-type="bibr" rid="B6">Chamberlin 1920</xref>: 119.</comment></tp:nomenclature-citation><tp:nomenclature-citation><tp:taxon-name>Antichiropus luxuriosus</tp:taxon-name><comment><xref ref-type="bibr" rid="B4">Attems 1937</xref>: 271. [comb. n.]</comment></tp:nomenclature-citation><tp:nomenclature-citation><tp:taxon-name>Hoplatessara luxuriosum</tp:taxon-name><comment> [sic] <xref ref-type="bibr" rid="B9">Jeekel 1956</xref>: 184; figs 1–4, p. 186. [comb. n.]</comment></tp:nomenclature-citation><tp:nomenclature-citation><tp:taxon-name>Hoplatessara luxuriosa</tp:taxon-name><comment><xref ref-type="bibr" rid="B10">Jeekel 1967</xref>: 377. [Lectotype chosen]</comment></tp:nomenclature-citation><!--PageBreak--><tp:nomenclature-citation><tp:taxon-name>Hoplatessara luxuriosa</tp:taxon-name><comment><xref ref-type="bibr" rid="B11">Jeekel 1968</xref>: 23, 25.</comment></tp:nomenclature-citation><tp:nomenclature-citation><tp:taxon-name>Hoplatessara luxuriosa</tp:taxon-name><comment><xref ref-type="bibr" rid="B12">Jeekel 1981</xref>: 51.</comment></tp:nomenclature-citation><tp:nomenclature-citation><tp:taxon-name>Hoplatessara luxuriosa</tp:taxon-name><comment><xref ref-type="bibr" rid="B13">Jeekel 1984</xref>: 38, 43.</comment></tp:nomenclature-citation><tp:nomenclature-citation><tp:taxon-name>Hoplatessara luxuriosa</tp:taxon-name><comment><xref ref-type="bibr" rid="B14">Jeekel 2003</xref>: 28.</comment></tp:nomenclature-citation></tp:nomenclature-citation-list></tp:nomenclature><tp:treatment-sec sec-type="Lectotype"><title>Lectotype.</title><p>Male, lacking segments 8 and 9, Sorong, New Guinea [see Discussion], L.M. D’Albertis, MCG.</p></tp:treatment-sec><tp:treatment-sec sec-type="Paralectotypes"><title>Paralectotypes.</title><p>1 female, 1 female fragment, 1 male fragment, same details, MCG.</p></tp:treatment-sec><tp:treatment-sec sec-type="Material examined"><title>Material examined.</title><p>1 male, Sunny Corner State Forest near Bathurst, NSW, <named-content xmlns:xlink="http://www.w3.org/1999/xlink" content-type="dwc:verbatimCoordinates" xlink:type="simple">33°24'S, 149°51'E</named-content> ±2 km, 4 December 1972, J.S. Disney, under pine log, AM KS.18542; 1 male, near Merrill, SW of Crookwell, NSW [locality text not on label], <named-content xmlns:xlink="http://www.w3.org/1999/xlink" content-type="dwc:verbatimCoordinates" xlink:type="simple">34°40'S, 149°17'E</named-content> ±2 km, 20 April 1990, [collector uncertain], AM KS.106310; 6 males, 2 females, 1 juvenile, 5 km NE of Colo, NSW [locality text not on label], <named-content xmlns:xlink="http://www.w3.org/1999/xlink" content-type="dwc:verbatimCoordinates" xlink:type="simple">33°45'S, 149°17'E</named-content> ±2 km, 653 m a.s.l., 20 April 1990, L. Kirwan, AM KS.106320; 2 males, Sunny Corner near Bathurst, NSW, <named-content xmlns:xlink="http://www.w3.org/1999/xlink" content-type="dwc:verbatimCoordinates" xlink:type="simple">33°24'S, 149°53'E</named-content> ±2 km, 24-27 January 1997, S.J. Fellenberg, AM KS.96088; 1 male, 1 female, 1 stadium 7 female, Daylight Creek Road near Sunny Corner, NSW, <named-content xmlns:xlink="http://www.w3.org/1999/xlink" content-type="dwc:verbatimCoordinates" xlink:type="simple">33°21'51"S, 149°53'39"E</named-content> ±100 m, 1050 m a.s.l., 30 April 2013, R. Mesibov and T. Moule, AM KS.120531; 1 male, 1 female, Sunny Corner Road near Sunny Corner, NSW, <named-content xmlns:xlink="http://www.w3.org/1999/xlink" content-type="dwc:verbatimCoordinates" xlink:type="simple">33°23'58"S, 149°54'22"E</named-content> ±25 m, 1210 m a.s.l., same date and collectors, AM KS.120532.</p></tp:treatment-sec><tp:treatment-sec sec-type="Description"><title>Description.</title><p><xref ref-type="bibr" rid="B9">Jeekel (1956</xref>, <xref ref-type="bibr" rid="B10">1967</xref>) gave admirably complete redescriptions of the specimens examined by <xref ref-type="bibr" rid="B16">Silvestri (1895)</xref>, and here we add only a few details:</p><p>Live and freshly preserved males and females (<xref ref-type="fig" rid="F1">Figs 1, 2</xref>) with pale brownish-yellow ground colour, lighter ventrally; darker brown on prozonites and anterior portion of metazonites, darkest at waist and dorsally; head dark brown dorsally, lightening ven<!--PageBreak-->trally; collum dark brown ringed with pale brownish-yellow; antennae dark brown, lighter basally; legs with coxae, prefemur and basal portion of femur pale yellow, and postfemur, tibia and tarsus brown, darkening distally; preanal ring dark brown with <!--PageBreak--><!--PageBreak-->pale yellow epiproct; hypoproct light brown, anal valves dark brown ringed with pale brownish-yellow.</p><p>Small pleural keels on female rings 2–4, more prominent on rings 3 and 4; traces of keels on male rings 2–4.</p><p>Male ring 6 sternite with transverse brushes of long setae between legpairs 6 and 7. Male ring 5 sternite with sparse transverse brush of long setae between legpair 5, well-separated from sternal lamella between legpair 4.</p><p>Spiracles on diplosegments of males and females well-separated (<xref ref-type="fig" rid="F2">Fig. 3</xref>); posterior spiracle crater-like, anterior spiracle rim oval (long axis more or less dorsoventral), dorsal portion of rim extended posterolaterally around emergent, finely textured, subspherical spiracle.</p><p>Gonopods (<xref ref-type="fig" rid="F3">Figs 5–8</xref>) as described by <xref ref-type="bibr" rid="B9">Jeekel (1956)</xref> and illustrated in posterior view (<xref ref-type="fig" rid="F2">Fig. 4</xref> in <xref ref-type="bibr" rid="B9">Jeekel 1956</xref>); the slight bulge on the medial side of the femoral process is partly obscured in posterior view (<xref ref-type="fig" rid="F3">Fig. 5</xref>) and is shown more clearly in anterior view (<xref ref-type="fig" rid="F3">Fig. 7</xref>).</p><fig id="F3" position="float" orientation="portrait"><label>Figures 5–8.</label><caption><p><italic><tp:taxon-name>Hoplatessara luxuriosa</tp:taxon-name></italic> (Silvestri, 1895), male ex AM KS.120532. Posterior (<bold>5</bold>), medial (<bold>6</bold>), anterior (<bold>7</bold>) and lateral (<bold>8</bold>) views of left gonopod, not to same scale. Scale bar in Fig. <bold>6</bold> = 1 mm.</p></caption><graphic xmlns:xlink="http://www.w3.org/1999/xlink" xlink:href="ZooKeys-329-001-g003.jpg" position="float" orientation="portrait" xlink:type="simple"/></fig></tp:treatment-sec><tp:treatment-sec sec-type="Distribution"><title>Distribution and habitat.</title><p>Occurs in the high country west of the Blue Mountains in New South Wales (<xref ref-type="fig" rid="F4">Fig. 9</xref>) in grassy eucalypt forest (<xref ref-type="fig" rid="F2">Fig. 4</xref>) and plantations of <italic><tp:taxon-name>Pinus radiata</tp:taxon-name></italic>, where adults were found in 2013 sheltering under logs and small pieces of fallen wood or bark. We have not yet confirmed by further collecting the two 1990 localities south of Bathurst (<xref ref-type="fig" rid="F4">Fig. 9</xref>); if these are correct, the north-south range of <italic><tp:taxon-name>Hoplatessara luxuriosa</tp:taxon-name></italic> is ca 150 km.</p><fig id="F4" position="float" orientation="portrait"><label>Figure 9.</label><caption><p>Localities for <italic><tp:taxon-name>Hoplatessara luxuriosa</tp:taxon-name></italic> (Silvestri, 1895) as of 30 April 2013 (black squares). Inset shows location of main map. Base map from the Spatial Information Exchange, New South Wales Department of Finance and Services (<ext-link xmlns:xlink="http://www.w3.org/1999/xlink" ext-link-type="uri" xlink:href="http://maps.six.nsw.gov.au/" xlink:type="simple">http://maps.six.nsw.gov.au/</ext-link> [accessed 9 July 2013]), showing named localities mentioned in text.</p></caption><graphic xmlns:xlink="http://www.w3.org/1999/xlink" xlink:href="ZooKeys-329-001-g004.jpg" position="float" orientation="portrait" xlink:type="simple"/></fig></tp:treatment-sec><tp:treatment-sec sec-type="Remarks"><title>Remarks.</title><p>The structure of the anterior spiracle on diplosegments (<xref ref-type="fig" rid="F2">Fig. 3</xref>) is very similar to that found in other australiosomatine paradoxosomatids [see figs 2A, 2B, 3C in <xref ref-type="bibr" rid="B15">Mesibov (2009)</xref>].</p></tp:treatment-sec><tp:treatment-sec><!--Section generated to contain objects referenced in tp:taxon-treatment.--><fig id="F1" position="float" orientation="portrait"><label>Figures 1–2.</label><caption><p><italic><tp:taxon-name>Hoplatessara luxuriosa</tp:taxon-name></italic> (Silvestri, 1895), female ex AM KS.120531. Whole animal (<bold>1</bold>, scale bar = 10 mm) and dorsal view of midbody rings (<bold>2</bold>, scale bar = 1 mm).</p></caption><graphic xmlns:xlink="http://www.w3.org/1999/xlink" xlink:href="ZooKeys-329-001-g001.jpg" position="float" orientation="portrait" xlink:type="simple"/></fig><fig id="F2" position="float" orientation="portrait"><label>Figure 3–4.</label><caption><p><bold>3</bold> <italic><tp:taxon-name>Hoplatessara luxuriosa</tp:taxon-name></italic> (Silvestri, 1895), female ex AM KS.120531, right lateral view of midbody spiracles (anterior to right) <bold>4</bold> Grassy forest habitat of <italic><tp:taxon-name>Hoplatessara luxuriosa</tp:taxon-name></italic> (Silvestri, 1895) along Daylight Creek Road near Sunny Corner, NSW, on 30 April 2013.</p></caption><graphic xmlns:xlink="http://www.w3.org/1999/xlink" xlink:href="ZooKeys-329-001-g002.jpg" position="float" orientation="portrait" xlink:type="simple"/></fig></tp:treatment-sec><ref-list><ref id="B16"><mixed-citation xmlns:xlink="http://www.w3.org/1999/xlink" xlink:type="simple"><person-group><name name-style="western"><surname>Silvestri</surname><given-names>F</given-names></name></person-group> (<year>1895</year>) <article-title>Chilopodi e Diplopodi della Papuasia.</article-title><source>Annali del Museo Civico di Storia Naturale, Genova</source><volume>34</volume>: <fpage>619</fpage>-<lpage>659</lpage>.</mixed-citation></ref><ref id="B1"><mixed-citation xmlns:xlink="http://www.w3.org/1999/xlink" xlink:type="simple"><person-group><name name-style="western"><surname>Attems</surname><given-names>C</given-names></name></person-group> (<year>1898</year>) <article-title>System der Polydesmiden. I Theil. Denkschriften der kaiserlichen Akademie der Wissenschaften.</article-title><source>Mathematisch-Naturwissenschaftliche Klasse</source><volume>67</volume>: <fpage>221</fpage>–<lpage>482</lpage>, pl. 1–11.</mixed-citation></ref><ref id="B2"><mixed-citation xmlns:xlink="http://www.w3.org/1999/xlink" xlink:type="simple"><person-group><name name-style="western"><surname>Attems</surname><given-names>C</given-names></name></person-group> (<year>1914</year>) <article-title>Die indo-australischen Myriopoden.</article-title><source>Archiv für Naturgeschichte (A)</source><volume>80</volume>(<issue>4</issue>): <fpage>1</fpage>-<lpage>398</lpage>.</mixed-citation></ref><ref id="B3"><mixed-citation xmlns:xlink="http://www.w3.org/1999/xlink" xlink:type="simple"><person-group><name name-style="western"><surname>Attems</surname><given-names>C</given-names></name></person-group> (<year>1915</year>) <article-title>Myriopoden von Neu-Guinea II, gesammelt während der Expeditionen 1904–1909. Nova Guinea. Résultats de l’expédition scientifique néerlandaise à la nouvelle-guinée en 1912 et 1913.</article-title><source>Zoologie</source><volume>13</volume>: <fpage>1</fpage>–<lpage>37</lpage>, pl. 1.</mixed-citation></ref><ref id="B6"><mixed-citation xmlns:xlink="http://www.w3.org/1999/xlink" xlink:type="simple"><person-group><name name-style="western"><surname>Chamberlin</surname><given-names>RV</given-names></name></person-group> (<year>1920</year>) <article-title>The Myriopoda of the Australian region.</article-title><source>Bulletin of the Museum of Comparative Zoology</source><volume>64</volume>(<issue>1</issue>): <fpage>1</fpage>-<lpage>269</lpage>.</mixed-citation></ref><ref id="B4"><mixed-citation xmlns:xlink="http://www.w3.org/1999/xlink" xlink:type="simple"><person-group><name name-style="western"><surname>Attems</surname><given-names>C</given-names></name></person-group> (<year>1937</year>) <article-title>Myriapoda. 3. Polydesmoidea. I. Fam. Strongylosomidae.</article-title><source>Das Tierreich</source><volume>68</volume>: i-xxii, <fpage>1</fpage>–<lpage>300</lpage>.</mixed-citation></ref><ref id="B9"><mixed-citation xmlns:xlink="http://www.w3.org/1999/xlink" xlink:type="simple"><person-group><name name-style="western"><surname>Jeekel</surname><given-names>CAW</given-names></name></person-group> (<year>1956</year>) <article-title>On the generic status of <italic>Strongylosoma luxuriosum</italic> Silvestri 1894 from New Guinea (Diplopoda, Polydesmida, Strongylosomidae).</article-title><source>Entomologische Berichten</source>, <publisher-loc>Amsterdam</publisher-loc>, <volume>16</volume>: <fpage>184</fpage>-<lpage>188</lpage>.</mixed-citation></ref><ref id="B10"><mixed-citation xmlns:xlink="http://www.w3.org/1999/xlink" xlink:type="simple"><person-group><name name-style="western"><surname>Jeekel</surname><given-names>CAW</given-names></name></person-group> (<year>1967</year>) <article-title>A revision of the Papuan Paradoxosomatidae (Diplopoda, Polydesmida) in the Museo Civico di Storia Naturale at Genoa.</article-title><source>Tijdschrift voor Entomologie</source><volume>110</volume>(<issue>11</issue>): <fpage>343</fpage>-<lpage>379</lpage>.</mixed-citation></ref><ref id="B11"><mixed-citation xmlns:xlink="http://www.w3.org/1999/xlink" xlink:type="simple"><person-group><name name-style="western"><surname>Jeekel</surname><given-names>CAW</given-names></name></person-group> (<year>1968</year>) <article-title>On the Classification and Geographical Distribution of the Family Paradoxosomatidae (Diplopoda, Polydesmida).</article-title><publisher-name>C.A.W. Jeekel</publisher-name>, <publisher-loc>Rotterdam</publisher-loc>, <lpage>162</lpage> pp.</mixed-citation></ref><ref id="B12"><mixed-citation xmlns:xlink="http://www.w3.org/1999/xlink" xlink:type="simple"><person-group><name name-style="western"><surname>Jeekel</surname><given-names>CAW</given-names></name></person-group> (<year>1981</year>) <article-title>Australia Expedition 1980; legit C.A.W. Jeekel and A.M. Jeekel-Rijvers. List of collecting stations, together with general notes on the distribution of millipedes in eastern Australia and Tasmania.</article-title><source>Verslagen en Technische Gegevens, Instituut voor Taxonomische Zoölogie (Zoölogisch Museum), Universiteit van Amsterdam</source><volume>30</volume>: <fpage>1</fpage>-<lpage>59</lpage>.</mixed-citation></ref><ref id="B13"><mixed-citation xmlns:xlink="http://www.w3.org/1999/xlink" xlink:type="simple"><person-group><name name-style="western"><surname>Jeekel</surname><given-names>CAW</given-names></name></person-group> (<year>1984</year>) <article-title>Millipedes from Australia, 6: Australiosomatini from Victoria (Diplopoda: Polydesmida: Paradoxosomatidae).</article-title><source>Records of the Australian Museum</source><volume>36</volume>: <fpage>19</fpage>–<lpage>44</lpage>. <ext-link ext-link-type="uri" xlink:href="http://australianmuseum.net.au/journal/Jeekel-1984-Rec-Aust-Mus-361-1944" xlink:type="simple">http://australianmuseum.net.au/journal/Jeekel-1984-Rec-Aust-Mus-361-1944</ext-link> doi: <ext-link ext-link-type="uri" xlink:href="http://dx.doi.org/10.3853/j.0067-1975.36.1984.323" xlink:type="simple">10.3853/j.0067-1975.36.1984.323</ext-link></mixed-citation></ref><ref id="B14"><mixed-citation xmlns:xlink="http://www.w3.org/1999/xlink" xlink:type="simple"><person-group><name name-style="western"><surname>Jeekel</surname><given-names>CAW</given-names></name></person-group> (<year>2003</year>) <article-title>Millipedes from Australia, 16: Further notes on Australiosomatinae from New South Wales with descriptions of a new genus and four new species (Diplopoda, Polydesmida, Paradoxosomatidae).</article-title><source>Myriapod Memoranda</source><volume>6</volume>: <fpage>28</fpage>-<lpage>45</lpage>.</mixed-citation></ref><ref id="B15"><mixed-citation xmlns:xlink="http://www.w3.org/1999/xlink" xlink:type="simple"><person-group><name name-style="western"><surname>Mesibov</surname><given-names>R</given-names></name></person-group> (<year>2009</year>) <article-title>New and little-used morphological characters in Polydesmida (Diplopoda).</article-title><source>Soil Organisms</source><volume>81</volume> (<issue>3</issue>): <fpage>531</fpage>-<lpage>542</lpage>.</mixed-citation></ref></ref-list></tp:taxon-treatment>
